# Supplementary material for: Adaptation of Graesiella emersonii Strains to Atmospheric and Enriched CO2: Exploring Growth and Photosynthetic Efficiency
Source: Bioengineering (Basel). 2025 Sep 30;12(10):1061. doi: 10.3390/bioengineering12101061 (PMC12561443; doi:10.3390/bioengineering12101061)
Supplement: Supplementary file 1 [file bioengineering-12-01061-s001.zip]

Archive with 1 entries (1 files):
- bioengineering-3821207-supplementary.pdf
